# Supplementary material for: Long-term participation in collaborative fisheries research improves angler opinions on marine protected areas
Source: PeerJ. 2020 Oct 28;8:e10146. doi: 10.7717/peerj.10146 (PMC7602691; doi:10.7717/peerj.10146)
Supplement: Supplemental Information 1 [file peerj-08-10146-s001.zip]

Archive with 33 entries (17 files):
- Supplemental Data S1/.Rproj.user/
- Supplemental Data S1/.Rproj.user/E7AC8F6/
- Supplemental Data S1/.Rproj.user/E7AC8F6/console06/
- Supplemental Data S1/.Rproj.user/E7AC8F6/console06/INDEX001
- Supplemental Data S1/.Rproj.user/E7AC8F6/ctx/
- Supplemental Data S1/.Rproj.user/E7AC8F6/explorer-cache/
- Supplemental Data S1/.Rproj.user/E7AC8F6/pcs/
- Supplemental Data S1/.Rproj.user/E7AC8F6/pcs/files-pane.pper
- Supplemental Data S1/.Rproj.user/E7AC8F6/pcs/source-pane.pper
- Supplemental Data S1/.Rproj.user/E7AC8F6/pcs/windowlayoutstate.pper
- Supplemental Data S1/.Rproj.user/E7AC8F6/pcs/workbench-pane.pper
- Supplemental Data S1/.Rproj.user/E7AC8F6/presentation/
- Supplemental Data S1/.Rproj.user/E7AC8F6/profiles-cache/
- Supplemental Data S1/.Rproj.user/E7AC8F6/rmd-outputs
- Supplemental Data S1/.Rproj.user/E7AC8F6/saved_source_markers
- Supplemental Data S1/.Rproj.user/E7AC8F6/sources/
- Supplemental Data S1/.Rproj.user/E7AC8F6/sources/per/
- Supplemental Data S1/.Rproj.user/E7AC8F6/sources/per/t/
- Supplemental Data S1/.Rproj.user/E7AC8F6/sources/per/t/1AD2980F
- Supplemental Data S1/.Rproj.user/E7AC8F6/sources/per/t/1AD2980F-contents
- Supplemental Data S1/.Rproj.user/E7AC8F6/sources/per/u/
- Supplemental Data S1/.Rproj.user/E7AC8F6/sources/prop/
- Supplemental Data S1/.Rproj.user/E7AC8F6/sources/prop/232E7BFD
- Supplemental Data S1/.Rproj.user/E7AC8F6/sources/prop/603A5436
- Supplemental Data S1/.Rproj.user/E7AC8F6/sources/prop/AFD41DA1
- Supplemental Data S1/.Rproj.user/E7AC8F6/sources/prop/INDEX
- Supplemental Data S1/.Rproj.user/E7AC8F6/viewer-cache/
- Supplemental Data S1/.Rproj.user/shared/
- Supplemental Data S1/.Rproj.user/shared/notebooks/
- Supplemental Data S1/.Rproj.user/shared/notebooks/patch-chunk-names
- Supplemental Data S1/.Rproj.user/shared/notebooks/paths
- Supplemental Data S1/LogReg_Supp.R
- Supplemental Data S1/survdata.sav
